# Supplementary material for: Discovery of a Diverse Set of Bacteria That Build Their Cell Walls without the Canonical Peptidoglycan Polymerase aPBP
Source: mBio. 2021 Jul 27;12(4):e01342-21. doi: 10.1128/mBio.01342-21 (PMC8406291; doi:10.1128/mBio.01342-21)
Supplement: TABLE S2 [file mbio.01342-21-st002.xlsx]

## Sheet: A. All taxa
KEGG Organism	Genus	Taxon	Lifestyle
amu	Akkermansia	Akkermansia muciniphila	extracellular
pls	Planctomyces	Planctomyces sp. SH-PL14	extracellular
mle	Mycobacterium	Mycobacterium leprae TN	intracellular-obligate
msm	Mycolicibacterium	Mycolicibacterium smegmatis MC2 155	intracellular-obligate
msg	Mycolicibacterium	Mycolicibacterium smegmatis MC2 155	intracellular-obligate
msb	Mycolicibacterium	Mycolicibacterium smegmatis MC2 155	intracellular-obligate
tws	Tropheryma	Tropheryma whipplei TW08/27	intracellular-obligate
acn	Anaplasma	Anaplasma centrale	intracellular-obligate
amf	Anaplasma	Anaplasma marginale Florida	intracellular-obligate
aph	Anaplasma	Anaplasma phagocytophilum HZ	intracellular-obligate
bme	Brucella	Brucella melitensis bv. 1 16M	intracellular-facultative
bmb	Brucella	Brucella abortus bv. 1 9-941	intracellular-obligate
hci	Candidatus Hodgkinia	Candidatus Hodgkinia cicadicola Dsem	intracellular-obligate
ccr	Caulobacter	Caulobacter vibrioides CB15	extracellular
ecn	Ehrlichia	Ehrlichia canis str. Jake	intracellular-obligate
ech	Ehrlichia	Ehrlichia chaffeensis str. Arkansas	intracellular-obligate
erg	Ehrlichia	Ehrlichia ruminantium str. Gardel	intracellular-obligate
mmn	Midichloria	Candidatus Midichloria mitochondrii	intracellular-obligate
nri	Neorickettsia	Neorickettsia risticii	intracellular-obligate
nse	Neorickettsia	Neorickettsia sennetsu	intracellular-obligate
ots	Orientia	Orientia tsutsugamushi Boryong	intracellular-obligate
ott	Orientia	Orientia tsutsugamushi Ikeda	intracellular-obligate
paca	Paracaedibacter	Candidatus Paracaedibacter acanthamoebae	intracellular-obligate
raf	Rickettsia	Rickettsia africae	intracellular-obligate
rak	Rickettsia	Rickettsia akari	intracellular-obligate
ram	Rickettsia	Rickettsia amblyommatis GAT-30V	intracellular-obligate
rau	Rickettsia	Rickettsia australis	intracellular-obligate
rbo	Rickettsia	Rickettsia bellii OSU 85-389	intracellular-obligate
rbe	Rickettsia	Rickettsia bellii RML369-C	intracellular-obligate
rcm	Rickettsia	Rickettsia canadensis McKiel	intracellular-obligate
rco	Rickettsia	Rickettsia conorii	intracellular-obligate
rfe	Rickettsia	Rickettsia felis	intracellular-obligate
rhe	Rickettsia	Rickettsia heilongjiangensis	intracellular-obligate
rja	Rickettsia	Rickettsia japonica	intracellular-obligate
rms	Rickettsia	Rickettsia massiliae MTU5	intracellular-obligate
rmc	Rickettsia	Rickettsia monacensis	intracellular-obligate
rmo	Rickettsia	Rickettsia montanensis	intracellular-obligate
rpp	Rickettsia	Rickettsia parkeri	intracellular-obligate
rpk	Rickettsia	Rickettsia peacockii	intracellular-obligate
rph	Rickettsia	Rickettsia philipii	intracellular-obligate
rpr	Rickettsia	Rickettsia prowazekii Madrid E	intracellular-obligate
rre	Rickettsia	Rickettsia rhipicephali	intracellular-obligate
rri	Rickettsia	Rickettsia rickettsii Sheila Smith	intracellular-obligate
rsw	Rickettsia	Rickettsia slovaca D-CWPP	intracellular-obligate
rty	Rickettsia	Rickettsia typhi Wilmington	intracellular-obligate
wpp	Wolbachia	Wolbachia pipientis wAlbB	intracellular-obligate
wbm	Wolbachia	Wolbachia wBm (Brugia malayi)	intracellular-obligate
wol	Wolbachia	Wolbachia wMel (Drosophila melanogaster)	intracellular-obligate
wpi	Wolbachia	Wolbachia wPip (Culex quinquefasciatus)	intracellular-obligate
aas	Amoebophilus	Candidatus Amoebophilus asiaticus	intracellular-obligate
aps	Azobacteroides	Candidatus Azobacteroides pseudotrichonymphae (Coptotermes formosanus)	intracellular-obligate
sum	Candidatus Sulcia	Candidatus Sulcia muelleri CARI	bacteriocytic
pgn	Porphyromonas	Porphyromonas gingivalis ATCC 33277	intracellular-obligate
tpn	Candidatus Tremblaya	Candidatus Tremblaya princeps PCIT	bacteriocytic
pne	Polynucleobacter	Polynucleobacter necessarius	intracellular-obligate
cab	Chlamydia	Chlamydia abortus S26/3	intracellular-obligate
cca	Chlamydia	Chlamydia caviae	intracellular-obligate
cfe	Chlamydia	Chlamydia felis Fe/C-56	intracellular-obligate
cmu	Chlamydia	Chlamydia muridarum Nigg	intracellular-obligate
cpa	Chlamydia	Chlamydia pneumoniae AR39	intracellular-obligate
cht	Chlamydia	Chlamydia psittaci 08DC60	intracellular-obligate
ctb	Chlamydia	Chlamydia trachomatis 434/Bu	intracellular-obligate
cta	Chlamydia	Chlamydia trachomatis A/HAR-13	intracellular-obligate
ctj	Chlamydia	Chlamydia trachomatis B/Jali20/OT	intracellular-obligate
ctd	Chlamydia	Chlamydia trachomatis D-EC	intracellular-obligate
ctf	Chlamydia	Chlamydia trachomatis D-LC	intracellular-obligate
ctg	Chlamydia	Chlamydia trachomatis E/11023	intracellular-obligate
ctq	Chlamydia	Chlamydia trachomatis G/11222	intracellular-obligate
cto	Chlamydia	Chlamydia trachomatis L2c	intracellular-obligate
puv	Parachlamydia	Parachlamydia acanthamoebae	intracellular-obligate
pcu	Protochlamydia	Candidatus Protochlamydia amoebophila	intracellular-obligate
sng	Simkania	Simkania negevensis	intracellular-obligate
wch	Waddlia	Waddlia chondrophila	intracellular-obligate
lip	Lawsonia	Lawsonia intracellularis PHE/MN1-00	intracellular-obligate
asm	Arthromitus	Candidatus Arthromitus sp. SFB-mouse-Yit	extracellular-attached
bsu	Bacillus	Bacillus subtilis subsp. subtilis 168	extracellular
bci	Baumannia	Baumannia cicadellinicola Hc	intracellular-obligate
bcig	Baumannia	Candidatus Baumannia cicadellinicola B-GSS (Draeculacephala minerva)	intracellular-obligate
bcib	Baumannia	Candidatus Baumannia cicadellinicola BGSS (Graphocephala atropunctata)	intracellular-obligate
crp	Candidatus Carsonella	Candidatus Carsonella ruddii PV	intracellular-obligate
cbg	Coxiella	Coxiella burnetii CbuG_Q212	intracellular-obligate
cbc	Coxiella	Coxiella burnetii CbuK_Q154	intracellular-obligate
cea	Coxiella	Coxiella endosymbiont of Amblyomma americanum	intracellular-obligate
ftu	Francisella	Francisella tularensis subsp. tularensis SCHU S4	intracellular-facultative
hit	Haemophilus	Haemophilus influenzae 86-028NP (nontypeable)	intracellular-facultative
lpn	Legionella	Legionella pneumophila subsp. pneumophila Philadelphia 1 (serogroup 1)	intracellular-facultative
rma	Ruthia	Candidatus Ruthia magnifica (Calyptogena magnifica)	intracellular-obligate
ttu	Teredinibacter	Teredinibacter turnerae	intracellular-obligate
bci		Baumannia cicadellinicola Hc (Homalodisca coagulata)	intracellular-obligate
vok		Candidatus Vesicomyosocius okutanii (Calyptogena okutanii)	intracellular-obligate
ben	Blochmannia	Blochmannia endosymbiont of Camponotus (Colobopsis) obliquus 757	intracellular-obligate
bed	Blochmannia	Blochmannia endosymbiont of Polyrhachis (Hedomyrma) turneri 675	intracellular-obligate
bchr	Blochmannia	Candidatus Blochmannia chromaiodes (Camponotus chromaiodes)	intracellular-obligate
baj	Buchnera	Buchnera aphidicola (Cinara tujafilina)	intracellular-obligate
bak	Buchnera	Buchnera aphidicola Ak (Acyrthosiphon kondoi)	intracellular-obligate
buc	Buchnera	Buchnera aphidicola APS (Acyrthosiphon pisum)	intracellular-obligate
bcc	Buchnera	Buchnera aphidicola BCc	intracellular-obligate
bab	Buchnera	Buchnera aphidicola Bp (Baizongia pistaciae)	intracellular-obligate
bas	Buchnera	Buchnera aphidicola Sg (Schizaphis graminum)	intracellular-obligate
buh	Buchnera	Buchnera aphidicola Ua (Uroleucon ambrosiae)	intracellular-obligate
eco	Escherichia	Escherichia coli K-12 MG1655	free-living
hde	Hamiltonella	Candidatus Hamiltonella defensa (Acyrthosiphon pisum)	intracellular-obligate
men	Moranella	Candidatus Moranella endobia PCIT	extracellular
pay	Photorhabdus	Photorhabdus asymbiotica	intracellular-facultative
plu	Photorhabdus	Photorhabdus laumondii subsp. laumondii TTO1	intracellular-facultative
rip	Riesia	Candidatus Riesia pediculicola	intracellular-obligate
sty	Salmonella	Salmonella enterica subsp. enterica serovar Typhi CT18	intracellular-facultative
stm	Salmonella	Salmonella enterica subsp. enterica serovar Typhimurium LT2	intracellular-facultative
ssz	Serratia	Serratia symbiotica	bacteriocytic; extracellular
sfx	Shigella	Shigella flexneri 2457T (serotype 2a)	intracellular-obligate
sgl	Sodalis	Sodalis glossinidius (Glossina spp.)	intracellular-obligate
wbr	Wigglesworthia	Wigglesworthia glossinidia brevipalpis (Glossina brevipalpis)	bacteriocytic
ype	Yersinia	Yersinia pestis CO92 (biovar Orientalis)	intracellular-facultative
mpn	Mycoplasma	Mycoplasma pneumoniae M129	intracellular-facultative
bbu	Borreliella	Borreliella burgdorferi B31	intracellular-facultative
bbn	Borreliella	Borreliella burgdorferi N40	intracellular-facultative
tpp	Treponema	Treponema pallidum subsp. pallidum SS14	intracellular-obligate

## Sheet: B. Taxon groups
KEGG Organism	Genus	Taxon	Lifestyle
ype	Yersinia	Yersinia pestis CO92 (biovar Orientalis)	intracellular-facultative
hde	Hamiltonella	Candidatus Hamiltonella defensa (Acyrthosiphon pisum)	intracellular-obligate
ssz	Serratia	Serratia symbiotica	bacteriocytic; extracellular
pay	Photorhabdus	Photorhabdus spp. (2)	intracellular-facultative
sgl	Sodalis	Sodalis glossinidius (Glossina spp.)	intracellular-obligate
sty	Salmonella	Salmonella enterica subsp. enterica (2)	intracellular-facultative
eco	Escherichia	Escherichia coli K-12 MG1655	free-living
sfx	Shigella	Shigella flexneri 2457T (serotype 2a)	intracellular-obligate
buc	Buchnera	Buchnera aphidicola APS (Acyrthosiphon pisum) & Buchnera aphidicola Bp (Baizongia pistaciae)	intracellular-obligate
buh	Buchnera	Buchnera aphidicola Ua (Uroleucon ambrosiae)	intracellular-obligate
bak	Buchnera	Buchnera aphidicola Ak (Acyrthosiphon kondoi)	intracellular-obligate
bas	Buchnera	Buchnera aphidicola Sg (Schizaphis graminum)	intracellular-obligate
baj	Buchnera	Buchnera aphidicola (Cinara tujafilina)	intracellular-obligate
bcc	Buchnera	Buchnera aphidicola BCc	intracellular-obligate
wbr	Wigglesworthia	Wigglesworthia glossinidia brevipalpis (Glossina brevipalpis)	bacteriocytic
ben	Blochmannia	Blochmannia spp. (3)	intracellular-obligate
bcib	Baumannia	Candidatus Baumannia cicadellinicola BGSS	intracellular-obligate
bcig	Baumannia	Candidatus Baumannia cicadellinicola B-GSS	intracellular-obligate
bci	Baumannia	Baumannia cicadellinicola Hc & Baumannia cicadellinicola Hc (Homalodisca coagulata)	intracellular-obligate
crp	Candidatus Carsonella	Candidatus Carsonella ruddii PV	intracellular-obligate
men	Moranella	Candidatus Moranella endobia PCIT	extracellular
rip	Riesia	Candidatus Riesia pediculicola	intracellular-obligate
hit	Haemophilus	Haemophilus influenzae 86-028NP (nontypeable)	intracellular-facultative
rma	Ruthia	Candidatus Ruthia magnifica (Calyptogena magnifica)	intracellular-obligate
vok		Candidatus Vesicomyosocius okutanii (Calyptogena okutanii)	intracellular-obligate
ftu	Francisella	Francisella tularensis subsp. tularensis SCHU S4	intracellular-facultative
cbg	Coxiella	Coxiella burnetii	intracellular-obligate
cea	Coxiella	Coxiella endosymbiont of Amblyomma americanum	intracellular-obligate
lpn	Legionella	Legionella pneumophila subsp. pneumophila Philadelphia 1 (serogroup 1)	intracellular-facultative
ttu	Teredinibacter	Teredinibacter turnerae	intracellular-obligate
tpn	Candidatus Tremblaya	Candidatus Tremblaya princeps PCIT	bacteriocytic
pne	Polynucleobacter	Polynucleobacter necessarius	intracellular-obligate
bme	Brucella	Brucella spp. (2)	intracellular-facultative
ccr	Caulobacter	Caulobacter vibrioides CB15	extracellular
ecn	Ehrlichia	Ehrlichia spp. (3)	intracellular-obligate
acn	Anaplasma	Anaplasma spp. (2)	intracellular-obligate
aph	Anaplasma	Anaplasma phagocytophilum HZ	intracellular-obligate
wol	Wolbachia	Wolbachia wMel (Drosophila melanogaster)	intracellular-obligate
wpp	Wolbachia	Wolbachia spp. (3)	intracellular-obligate
nri	Neorickettsia	Neorickettsia spp. (2)	intracellular-obligate
raf	Rickettsia	Rickettsia spp. (22)	intracellular-obligate
mmn	Midichloria	Candidatus Midichloria mitochondrii	intracellular-obligate
ots	Orientia	Orientia tsutsugamushi	intracellular-obligate
paca	Paracaedibacter	Candidatus Paracaedibacter acanthamoebae	intracellular-obligate
hci	Candidatus Hodgkinia	Candidatus Hodgkinia cicadicola Dsem	intracellular-obligate
lip	Lawsonia	Lawsonia intracellularis PHE/MN1-00	intracellular-obligate
sum	Candidatus Sulcia	Candidatus Sulcia muelleri CARI	bacteriocytic
pgn	Porphyromonas	Porphyromonas gingivalis ATCC 33277	intracellular-obligate
aas	Amoebophilus	Candidatus Amoebophilus asiaticus	intracellular-obligate
aps	Azobacteroides	Candidatus Azobacteroides pseudotrichonymphae (Coptotermes formosanus)	intracellular-obligate
bbu	Borreliella	Borreliella burgdorferi (2)	intracellular-facultative
tpp	Treponema	Treponema pallidum subsp. pallidum SS14	intracellular-obligate
puv	Parachlamydia	Parachlamydia acanthamoebae	intracellular-obligate
cab	Chlamydia	Chlamydia spp. (14)	intracellular-obligate
pcu	Protochlamydia	Candidatus Protochlamydia amoebophila	intracellular-obligate
sng	Simkania	Simkania negevensis	intracellular-obligate
wch	Waddlia	Waddlia chondrophila	intracellular-obligate
amu	Akkermansia	Akkermansia muciniphila	extracellular
pls	Planctomyces	Planctomyces sp. SH-PL14	extracellular
asm	Arthromitus	Candidatus Arthromitus sp. SFB-mouse-Yit	extracellular-attached
bsu	Bacillus	Bacillus subtilis subsp. subtilis 168	extracellular
mpn	Mycoplasma	Mycoplasma pneumoniae M129	intracellular-facultative
mle	Mycobacterium	Mycobacterium leprae TN	intracellular-obligate
msm	Mycolicibacterium	Mycolicibacterium smegmatis MC2 155	intracellular-obligate
tws	Tropheryma	Tropheryma whipplei TW08/27	intracellular-obligate
