# Supplementary material for: Discovery of a Diverse Set of Bacteria That Build Their Cell Walls without the Canonical Peptidoglycan Polymerase aPBP
Source: mBio. 2021 Jul 27;12(4):e01342-21. doi: 10.1128/mBio.01342-21 (PMC8406291; doi:10.1128/mBio.01342-21)
Supplement: TABLE S3 [file mbio.01342-21-st003.xlsx]

## Sheet: A. KEGG ids
# Lipid II biosynthesis
MurA	K00790
MurB	K00075
MurC	K01924
MurD	K01925
MurE	K05362
MurE	K01928
MurEF	K15792
MurF	K01929
MraY	K01000
MurG	K02563
# SEDS family proteins
FtsW	K03588
RodA/MrdB	K05837
# Class B PBPs
PBP3/FtsI	K03587
PBPA	K12552
PBPA	K21465
PBPA	K05364
PBP3	K12553
MecA	K02545
PBP2/MrdA	K05515
PBP2B/PenA	K00687
PBPB/PBP2B	K08724
PBP2X	K12556
PBP5/PBP4/PBP3	K18149
SpoVD	K08384
PBPH	K21466
# Class A PBPs
PBP1A/MrcA	K05366
PBP1B/MrcB	K05365
PBP1C/PBPC	K05367
PBP1B	K03693
PBP2A	K12555
PBP4/PBPD	K18770
PBP2D/PBPG	K21464
